# Supplementary material for: Proteomic and phosphoproteomic analysis of polyethylene glycol-induced osmotic stress in root tips of common bean (Phaseolus vulgaris L.)
Source: J Exp Bot. 2013 Oct 11;64(18):5569–86. doi: 10.1093/jxb/ert328 (PMC3871817; doi:10.1093/jxb/ert328)
Supplement: Supplementary Data [file supp_ert328_jexbot102137_file002.xlsx]

## Sheet: Total soluble proteins
Spot Nbr	Protein name	Protein accession numbers	Protein molecular weight (Da)	Number of unique peptides	Number of unique spectra	Number of total spectra	Percentage sequence coverage	Peptide sequence	Previous amino acid	Next amino acid	Best Peptide identification probability	Best Mascot Ion score	Best Mascot Identity score	Score difference (Ion - Idnetity)	Other Proteins
1	S-adenosylmethionine synthetase [Phaseolus lunatus]	gi|18157331|dbj|BAB83761.1|	43 041,9	13	14	19	0.395	AETFLFTSESVNEGHPDK	M	L	0.688	29.8	47.5	-17.7	gi|118485932|gb|ABK94811.1|,gi|140055593|gb|ABO80948.1|,gi|118487961|gb|ABK95802.1|,gi|222852116|gb|EEE89663.1|
			43 041,9	13	14	19	0.395	EHVIKPVIPEK	K	Y	0.638	29.4	47.8	-18.4	gi|609225|emb|CAA57581.1|,gi|118485932|gb|ABK94811.1|,gi|222852116|gb|EEE89663.1|,gi|11992267|gb|AAG42490.1|,gi|166872|gb|AAA32868.1|,gi|145049666|gb|ABP35525.1|,gi|140055593|gb|ABO80948.1|,gi|157350251|emb|CAO40189.1|,gi|609223|emb|CAA57580.1|,gi|118487961|gb|ABK95802.1|,gi|9972389|gb|AAG10639.1|AC022521_17,gi|71000465|dbj|BAE07180.1|
			43 041,9	13	14	19	0.395	EILKIVK	K	E	0.312	29.8	47.4	-17.6	gi|14600068|gb|AAK71233.1|,gi|118485932|gb|ABK94811.1|,gi|222852116|gb|EEE89663.1|,gi|56130947|gb|AAV80205.1|,gi|166872|gb|AAA32868.1|,gi|145049666|gb|ABP35525.1|,gi|147770313|emb|CAN66990.1|,gi|14600072|gb|AAK71235.1|,gi|140055593|gb|ABO80948.1|,gi|157350251|emb|CAO40189.1|,gi|609223|emb|CAA57580.1|,gi|118487961|gb|ABK95802.1|,gi|9972389|gb|AAG10639.1|AC022521_17,gi|71000465|dbj|BAE07180.1|,gi|1…
			43 041,9	13	14	19	0.395	ENFDFRPGMISINLDLK	K	R	0.95	54.6	46.4	8.2	gi|11992267|gb|AAG42490.1|
			43 041,9	13	14	19	0.395	FVIGGPHGDAGLTGR	R	K	0.95	70.8	47.1	23.7	gi|14600068|gb|AAK71233.1|,gi|118485932|gb|ABK94811.1|,gi|222852116|gb|EEE89663.1|,gi|11992267|gb|AAG42490.1|,gi|56130947|gb|AAV80205.1|,gi|166872|gb|AAA32868.1|,gi|145049666|gb|ABP35525.1|,gi|14600072|gb|AAK71235.1|,gi|140055593|gb|ABO80948.1|,gi|157350251|emb|CAO40189.1|,gi|609223|emb|CAA57580.1|,gi|118487961|gb|ABK95802.1|,gi|9972389|gb|AAG10639.1|AC022521_17,gi|71000465|dbj|BAE07180.1|,gi|127…
			43 041,9	13	14	19	0.395	GAMVPVR	K	V	0.243	29.6	48.3	-18.7
			43 041,9	13	14	19	0.395	LCDQISDAVLDACLEQDPESK	K	V	0.95	46.7	45.4	1.3	gi|609225|emb|CAA57581.1|
			43 041,9	13	14	19	0.395	SGAYIVR	R	Q	0.561	35.5	49.7	-14.2	gi|14600068|gb|AAK71233.1|,gi|609225|emb|CAA57581.1|,gi|118485932|gb|ABK94811.1|,gi|222852116|gb|EEE89663.1|,gi|11992267|gb|AAG42490.1|,gi|56130947|gb|AAV80205.1|,gi|166872|gb|AAA32868.1|,gi|14600072|gb|AAK71235.1|,gi|157350251|emb|CAO40189.1|,gi|118487961|gb|ABK95802.1|,gi|9972389|gb|AAG10639.1|AC022521_17,gi|71000465|dbj|BAE07180.1|,gi|127045|sp|P17562.1|METK2_ARATH
			43 041,9	13	14	19	0.395	SIVASELAR	K	R	0.95	62.8	48.6	14.2
			43 041,9	13	14	19	0.395	TAAYGHFGR	K	E	0.95	46.8	48.2	-1.4	gi|14600068|gb|AAK71233.1|,gi|118485932|gb|ABK94811.1|,gi|222852116|gb|EEE89663.1|,gi|11992267|gb|AAG42490.1|,gi|56130947|gb|AAV80205.1|,gi|166872|gb|AAA32868.1|,gi|145049666|gb|ABP35525.1|,gi|14600072|gb|AAK71235.1|,gi|140055593|gb|ABO80948.1|,gi|157350251|emb|CAO40189.1|,gi|609223|emb|CAA57580.1|,gi|118487961|gb|ABK95802.1|,gi|9972389|gb|AAG10639.1|AC022521_17,gi|71000465|dbj|BAE07180.1|,gi|127…
			43 041,9	13	14	19	0.395	TIFHLNPSGR	K	F	0.72	35.8	47.2	-11.4	gi|14600068|gb|AAK71233.1|,gi|609225|emb|CAA57581.1|,gi|118485932|gb|ABK94811.1|,gi|222852116|gb|EEE89663.1|,gi|11992267|gb|AAG42490.1|,gi|56130947|gb|AAV80205.1|,gi|166872|gb|AAA32868.1|,gi|145049666|gb|ABP35525.1|,gi|14600072|gb|AAK71235.1|,gi|140055593|gb|ABO80948.1|,gi|157350251|emb|CAO40189.1|,gi|118487961|gb|ABK95802.1|,gi|9972389|gb|AAG10639.1|AC022521_17,gi|71000465|dbj|BAE07180.1|,gi|127…
			43 041,9	13	14	19	0.395	TNLVMVFGEITTK	K	A	0.95	117	47.1	69.9	gi|609223|emb|CAA57580.1|
			43 041,9	13	14	19	0.395	TQVTVEYYNDK	K	G	0.95	74	47.2	26.8	gi|609225|emb|CAA57581.1|,gi|9972389|gb|AAG10639.1|AC022521_17,gi|166872|gb|AAA32868.1|
2	methionine adenosyltransferase [Pisum sativum]	gi|609225|emb|CAA57581.1|	40 958,3	1	2	2	0.217	ATETFLFTSESVNEGHPDK	M	L	0.95	78.4	45.7	32.7
3	S-adenosylmethionine synthetase [Phaseolus lunatus]	gi|18157331|dbj|BAB83761.1|	43 041,9	13	15	24	0.441	AETFLFTSESVNEGHPDK	M	L	0.95	118	47.5	70.5	gi|118485932|gb|ABK94811.1|,gi|140055593|gb|ABO80948.1|,gi|118487961|gb|ABK95802.1|,gi|222852116|gb|EEE89663.1|
			43 041,9	13	15	24	0.441	EHVIKPVIPEK	K	Y	0.94	45.5	47.8	-2.3	gi|609225|emb|CAA57581.1|,gi|118485932|gb|ABK94811.1|,gi|222852116|gb|EEE89663.1|,gi|11992267|gb|AAG42490.1|,gi|166872|gb|AAA32868.1|,gi|145049666|gb|ABP35525.1|,gi|140055593|gb|ABO80948.1|,gi|157350251|emb|CAO40189.1|,gi|609223|emb|CAA57580.1|,gi|118487961|gb|ABK95802.1|,gi|9972389|gb|AAG10639.1|AC022521_17,gi|71000465|dbj|BAE07180.1|
			43 041,9	13	15	24	0.441	EILKIVK	K	E	0.303	31.6	47.4	-15.8	gi|14600068|gb|AAK71233.1|,gi|118485932|gb|ABK94811.1|,gi|222852116|gb|EEE89663.1|,gi|56130947|gb|AAV80205.1|,gi|166872|gb|AAA32868.1|,gi|145049666|gb|ABP35525.1|,gi|147770313|emb|CAN66990.1|,gi|14600072|gb|AAK71235.1|,gi|140055593|gb|ABO80948.1|,gi|157350251|emb|CAO40189.1|,gi|609223|emb|CAA57580.1|,gi|118487961|gb|ABK95802.1|,gi|9972389|gb|AAG10639.1|AC022521_17,gi|71000465|dbj|BAE07180.1|,gi|1…
			43 041,9	13	15	24	0.441	FVIGGPHGDAGLTGR	R	K	0.95	97.6	47.1	50.5	gi|14600068|gb|AAK71233.1|,gi|118485932|gb|ABK94811.1|,gi|222852116|gb|EEE89663.1|,gi|11992267|gb|AAG42490.1|,gi|56130947|gb|AAV80205.1|,gi|166872|gb|AAA32868.1|,gi|145049666|gb|ABP35525.1|,gi|14600072|gb|AAK71235.1|,gi|140055593|gb|ABO80948.1|,gi|157350251|emb|CAO40189.1|,gi|609223|emb|CAA57580.1|,gi|118487961|gb|ABK95802.1|,gi|9972389|gb|AAG10639.1|AC022521_17,gi|71000465|dbj|BAE07180.1|,gi|127…
			43 041,9	13	15	24	0.441	LCDQISDAVLDACLEQDPESK	K	V	0.95	77.4	45.4	32	gi|609225|emb|CAA57581.1|
			43 041,9	13	15	24	0.441	NGTCSWLRPDGK	K	T	0.166	29.3	47.3	-18	gi|157350251|emb|CAO40189.1|
			43 041,9	13	15	24	0.441	NIGFISNDVGLDADNCK	R	V	0.95	136	46.6	89.4
			43 041,9	13	15	24	0.441	SGAYIVR	R	Q	0.627	38.1	49.7	-11.6	gi|14600068|gb|AAK71233.1|,gi|609225|emb|CAA57581.1|,gi|118485932|gb|ABK94811.1|,gi|222852116|gb|EEE89663.1|,gi|11992267|gb|AAG42490.1|,gi|56130947|gb|AAV80205.1|,gi|166872|gb|AAA32868.1|,gi|14600072|gb|AAK71235.1|,gi|157350251|emb|CAO40189.1|,gi|118487961|gb|ABK95802.1|,gi|9972389|gb|AAG10639.1|AC022521_17,gi|71000465|dbj|BAE07180.1|,gi|127045|sp|P17562.1|METK2_ARATH
			43 041,9	13	15	24	0.441	SIVASELAR	K	R	0.95	62.6	48.6	14
			43 041,9	13	15	24	0.441	TIFHLNPSGR	K	F	0.327	27.1	47.2	-20.1	gi|14600068|gb|AAK71233.1|,gi|609225|emb|CAA57581.1|,gi|118485932|gb|ABK94811.1|,gi|222852116|gb|EEE89663.1|,gi|11992267|gb|AAG42490.1|,gi|56130947|gb|AAV80205.1|,gi|166872|gb|AAA32868.1|,gi|145049666|gb|ABP35525.1|,gi|14600072|gb|AAK71235.1|,gi|140055593|gb|ABO80948.1|,gi|157350251|emb|CAO40189.1|,gi|118487961|gb|ABK95802.1|,gi|9972389|gb|AAG10639.1|AC022521_17,gi|71000465|dbj|BAE07180.1|,gi|127…
			43 041,9	13	15	24	0.441	TNLVMVFGEITTK	K	A	0.95	95.2	47.1	48.1	gi|609223|emb|CAA57580.1|
			43 041,9	13	15	24	0.441	TQVTVEYYNDK	K	G	0.95	73.1	47.2	25.9	gi|609225|emb|CAA57581.1|,gi|9972389|gb|AAG10639.1|AC022521_17,gi|166872|gb|AAA32868.1|
			43 041,9	13	15	24	0.441	VLVNIEQQSPDIAQGVHGHLTK	K	R	0.615	29.8	45.5	-15.7	gi|609225|emb|CAA57581.1|,gi|157350251|emb|CAO40189.1|,gi|71000465|dbj|BAE07180.1|,gi|11992267|gb|AAG42490.1|,gi|145049666|gb|ABP35525.1|
4	acetyl-CoA acetyltransferase, cytosolic 1-like isoform X2 [Cicer arietinum]	gi|217072408|gb|ACJ84564.1|	41 659,8	7	7	11	0.189	DGLWDVYK	K	D	0.914	43	47.4	-4.4
			41 659,8	7	7	11	0.189	DVCIVGVAR	R	T	0.95	47.6	48.1	-0.5	gi|164604962|dbj|BAF98277.1|,gi|225447510|ref|XP_002265690.1|,gi|164604960|dbj|BAF98276.1|
			41 659,8	7	7	11	0.189	DVGMGVCAELCADNHSITR	K	E	0.931	33.9	45.9	-12
			41 659,8	7	7	11	0.189	ILVTLLGVLK	R	Q	0.95	62.2	47.3	14.9
			41 659,8	7	7	11	0.189	LGHDSLVDGMLK	R	D	0.853	39.7	47.4	-7.7	gi|164604962|dbj|BAF98277.1|,gi|164604960|dbj|BAF98276.1|
			41 659,8	7	7	11	0.189	LGLQVIAK	K	I	0.95	56.9	48	8.9	gi|164604962|dbj|BAF98277.1|,gi|164604960|dbj|BAF98276.1|
			41 659,8	7	7	11	0.189	LGSIAIEAALK	K	R	0.95	51.3	47.4	3.9	gi|164604962|dbj|BAF98277.1|,gi|225447510|ref|XP_002265690.1|,gi|164604960|dbj|BAF98276.1|
5	fructokinase [Arachis hypogaea]	gi|194466127|gb|ACF74294.1|	20 047,7	1	1	1	0.0785	APGGAPANVAIAVAR	K	L	0.95	106	47.4	58.6
6	d-3-phosphoglycerate dehydrogenase, putative [Ricinus communis]	gi|223542068|gb|EEF43612.1|	63 086,7	7	7	8	0.121	EVFESSGGR	R	L	0.215	26.1	47.4	-21.3	gi|118485917|gb|ABK94804.1|
			63 086,7	7	7	8	0.121	GGVIDEDALVR	R	A	0.95	58.3	47.6	10.7	gi|118485917|gb|ABK94804.1|
			63 086,7	7	7	8	0.121	ISLCDALIVR	K	S	0.95	67.3	47.6	19.7	gi|118485917|gb|ABK94804.1|
			63 086,7	7	7	8	0.121	LAVQLVAGGSGVK	R	T	0.95	103	47.6	55.4
			63 086,7	7	7	8	0.121	NVAQADASVK	R	A	0.95	63.9	48.1	15.8	gi|118485917|gb|ABK94804.1|
			63 086,7	7	7	8	0.121	QVDQPGMIGK	R	V	0.826	40.2	47.7	-7.5	gi|118485917|gb|ABK94804.1|
			63 086,7	7	7	8	0.121	YVGVSLVGK	K	T	0.45	32.5	49.2	-16.7	gi|118485917|gb|ABK94804.1|
7	myo-inositol 1-phosphate synthase [Phaseolus vulgaris]	gi|60417544|emb|CAH68559.2|	56 431,4	3	3	3	0.0824	IQQANYFGSLTQASAIR	K	V	0.851	38.4	46.6	-8.2
			56 431,4	3	3	3	0.0824	VGSYQGEEIYAPFK	R	S	0.896	38.3	47.6	-9.3
			56 431,4	3	3	3	0.0824	VVVLWTANTER	K	Y	0.95	70.4	47.6	22.8
8	chloroplast thylakoid-bound ascorbate peroxidase [Vigna unguiculata]	gi|45268437|gb|AAS55852.1|,gi|45268439|gb|AAS55853.1|	39 791,4	8	10	19	0.253	DGPGAPGGQSWTVQWLK	K	F	0.95	67.6	46.7	20.9
			39 791,4	8	10	19	0.253	EIVALSGAHTLGR	K	A	0.95	69	47.5	21.5	gi|3202024|gb|AAC19393.1|,gi|3202026|gb|AAC19394.1|,gi|22535513|dbj|BAC10691.1|,gi|46093469|dbj|BAD14931.1|,gi|24496465|gb|AAN60069.1|
			39 791,4	8	10	19	0.253	FDNSYFK	K	D	0.356	23.4	48.1	-24.7	gi|3202024|gb|AAC19393.1|,gi|3202026|gb|AAC19394.1|,gi|22535513|dbj|BAC10691.1|,gi|46093469|dbj|BAD14931.1|,gi|24496465|gb|AAN60069.1|
			39 791,4	8	10	19	0.253	HAANAGLVNALK	K	L	0.95	88.9	47.6	41.3	gi|46093469|dbj|BAD14931.1|,gi|24496465|gb|AAN60069.1|
			39 791,4	8	10	19	0.253	LGWHDAGTYNK	R	N	0.95	39.8	49.8	-10	gi|3202024|gb|AAC19393.1|,gi|3202026|gb|AAC19394.1|,gi|22535513|dbj|BAC10691.1|,gi|46093469|dbj|BAD14931.1|,gi|24496465|gb|AAN60069.1|
			39 791,4	8	10	19	0.253	LPDAGPPSPADHLR	R	Q	0.95	73.6	47	26.6	gi|46093469|dbj|BAD14931.1|,gi|24496465|gb|AAN60069.1|
			39 791,4	8	10	19	0.253	NIEEWPQR	K	G	0.928	47.6	47.7	-0.1	gi|3202024|gb|AAC19393.1|,gi|3202026|gb|AAC19394.1|,gi|22535513|dbj|BAC10691.1|,gi|46093469|dbj|BAD14931.1|,gi|24496465|gb|AAN60069.1|
			39 791,4	8	10	19	0.253	SFASDPDQLK	K	S	0.95	65.1	47.7	17.4
9	phosphoglycerate mutase [Solanum tuberosum]	gi|223945023|gb|ACN26595.1|	60 271,9	6	6	8	0.0935	ALQIAEK	K	A	0.95	50.5	48.2	2.3
			60 271,9	6	6	8	0.0935	FKSALEAVK	K	T	0.939	44	48	-4
			60 271,9	6	6	8	0.0935	GWDAQVLGEAPYK	R	F	0.95	108	47.9	60.1	gi|4165550|emb|CAA06215.1|,gi|222833454|gb|EEE71931.1|,gi|474170|emb|CAA49995.1|,gi|223540739|gb|EEF42299.1|
			60 271,9	6	6	8	0.0935	LDQLQLLLK	R	G	0.95	62.8	47.3	15.5	gi|222833454|gb|EEE71931.1|,gi|474170|emb|CAA49995.1|,gi|223540739|gb|EEF42299.1|
			60 271,9	6	6	8	0.0935	MVMLAK	R	A	0.189	26.9	49	-22.1	gi|4165550|emb|CAA06215.1|,gi|474170|emb|CAA49995.1|,gi|223540739|gb|EEF42299.1|
			60 271,9	6	6	8	0.0935	TSGEYLVK	R	N	0.95	46.6	47.5	-0.9	gi|217074426|gb|ACJ85573.1|
10	fructokinase-like protein [Cicer arietinum]	gi|20975618|emb|CAD31714.1|	26 092,1	6	7	9	0.277	FANACGAITTTKK	K	G	0.95	86.9	47.4	39.5	gi|147820522|emb|CAN67659.1|
			26 092,1	6	7	9	0.277	IDDASALSLWHPNLK	K	L	0.95	56.2	46.7	9.5
			26 092,1	6	7	9	0.277	TALAFVTLR	R	A	0.95	67.3	48.4	18.9	gi|147820522|emb|CAN67659.1|,gi|194466127|gb|ACF74294.1|,gi|162689639|gb|EDQ76010.1|,gi|162669611|gb|EDQ56195.1|
			26 092,1	6	7	9	0.277	VFHYGSISLIVEPCR	K	S	0.95	63.8	46.6	17.2	gi|147820522|emb|CAN67659.1|,gi|194466127|gb|ACF74294.1|
			26 092,1	6	7	9	0.277	VSDVELEFLTGSDK	K	I	0.95	94	47.1	46.9	gi|147820522|emb|CAN67659.1|
			26 092,1	6	7	9	0.277	VSDVELEFLTGSDKIDDASALSLWHPNLK	K	L	0.95	50.1	48	2.1
11	tubulin A [Glycine max]	gi|118488366|gb|ABK96001.1|,gi|134035504|gb|ABO47740.1|,gi|15029368|gb|AAK81858.1|AF394915_1,gi|29124983|gb|AAO63781.1|	49 552,7	15	16	26	0.402	AFVHWYVGEGMEEGEFSEAR	R	E	0.95	46.9	45.9	1	gi|223550711|gb|EEF52197.1|,gi|157355995|emb|CAO49865.1|,gi|223538703|gb|EEF40304.1|,gi|157328261|emb|CAO17739.1|,gi|224285895|gb|ACN40661.1|,gi|20413|emb|CAA47635.1|,gi|214003725|gb|ACJ60905.1|,gi|134035496|gb|ABO47736.1|,gi|56481443|gb|AAV92352.1|,gi|134035502|gb|ABO47739.1|,gi|153799903|gb|ABS50670.1|,gi|525332|gb|AAA79910.1|,gi|6723478|emb|CAB66336.1|,gi|161334798|gb|ABX57816.1|
			49 552,7	15	16	26	0.402	AIFVDLEPTVIDEVR	R	T	0.95	95.2	46.7	48.5
			49 552,7	15	16	26	0.402	CGINYQPPTVVPGGDLAK	K	V	0.95	63.5	46.5	17	gi|223550711|gb|EEF52197.1|,gi|157355995|emb|CAO49865.1|,gi|223538703|gb|EEF40304.1|,gi|157328261|emb|CAO17739.1|,gi|224285895|gb|ACN40661.1|,gi|20413|emb|CAA47635.1|,gi|214003725|gb|ACJ60905.1|,gi|134035496|gb|ABO47736.1|,gi|56481443|gb|AAV92352.1|,gi|134035502|gb|ABO47739.1|,gi|153799903|gb|ABS50670.1|,gi|525332|gb|AAA79910.1|,gi|6723478|emb|CAB66336.1|,gi|161334798|gb|ABX57816.1|
			49 552,7	15	16	26	0.402	DVNAAVATIK	K	T	0.95	70.1	47.7	22.4	gi|223550711|gb|EEF52197.1|,gi|157355995|emb|CAO49865.1|,gi|223538703|gb|EEF40304.1|,gi|157328261|emb|CAO17739.1|,gi|224285895|gb|ACN40661.1|,gi|20413|emb|CAA47635.1|,gi|214003725|gb|ACJ60905.1|,gi|134035496|gb|ABO47736.1|,gi|56481443|gb|AAV92352.1|,gi|134035502|gb|ABO47739.1|,gi|153799903|gb|ABS50670.1|,gi|525332|gb|AAA79910.1|,gi|6723478|emb|CAB66336.1|,gi|161334798|gb|ABX57816.1|
			49 552,7	15	16	26	0.402	EDAANNFAR	K	G	0.821	38.9	48.5	-9.6	gi|223550711|gb|EEF52197.1|,gi|157355995|emb|CAO49865.1|,gi|223538703|gb|EEF40304.1|,gi|157328261|emb|CAO17739.1|,gi|224285895|gb|ACN40661.1|,gi|20413|emb|CAA47635.1|,gi|214003725|gb|ACJ60905.1|,gi|134035496|gb|ABO47736.1|,gi|56481443|gb|AAV92352.1|,gi|134035502|gb|ABO47739.1|,gi|153799903|gb|ABS50670.1|,gi|525332|gb|AAA79910.1|,gi|6723478|emb|CAB66336.1|,gi|161334798|gb|ABX57816.1|
			49 552,7	15	16	26	0.402	EDLAALEK	R	D	0.95	61.6	48.5	13.1	gi|223550711|gb|EEF52197.1|,gi|157355995|emb|CAO49865.1|,gi|223538703|gb|EEF40304.1|,gi|157328261|emb|CAO17739.1|,gi|224285895|gb|ACN40661.1|,gi|20413|emb|CAA47635.1|,gi|214003725|gb|ACJ60905.1|,gi|134035496|gb|ABO47736.1|,gi|56481443|gb|AAV92352.1|,gi|134035502|gb|ABO47739.1|,gi|153799903|gb|ABS50670.1|,gi|525332|gb|AAA79910.1|,gi|6723478|emb|CAB66336.1|,gi|161334798|gb|ABX57816.1|
			49 552,7	15	16	26	0.402	EIVDLCLDR	K	I	0.95	50	47.8	2.2	gi|223550711|gb|EEF52197.1|,gi|157355995|emb|CAO49865.1|,gi|223538703|gb|EEF40304.1|,gi|157328261|emb|CAO17739.1|,gi|224285895|gb|ACN40661.1|,gi|20413|emb|CAA47635.1|,gi|214003725|gb|ACJ60905.1|,gi|134035496|gb|ABO47736.1|,gi|56481443|gb|AAV92352.1|,gi|134035502|gb|ABO47739.1|,gi|153799903|gb|ABS50670.1|,gi|525332|gb|AAA79910.1|,gi|6723478|emb|CAB66336.1|,gi|161334798|gb|ABX57816.1|
			49 552,7	15	16	26	0.402	FDLMYAK	K	R	0.507	32.7	48.9	-16.2	gi|223550711|gb|EEF52197.1|,gi|157355995|emb|CAO49865.1|,gi|223538703|gb|EEF40304.1|,gi|157328261|emb|CAO17739.1|,gi|224285895|gb|ACN40661.1|,gi|20413|emb|CAA47635.1|,gi|214003725|gb|ACJ60905.1|,gi|134035496|gb|ABO47736.1|,gi|56481443|gb|AAV92352.1|,gi|134035502|gb|ABO47739.1|,gi|153799903|gb|ABS50670.1|,gi|525332|gb|AAA79910.1|,gi|6723478|emb|CAB66336.1|,gi|161334798|gb|ABX57816.1|
			49 552,7	15	16	26	0.402	IHFMLSSYAPVISAEK	R	A	0.728	30.9	46.8	-15.9	gi|223550711|gb|EEF52197.1|,gi|157355995|emb|CAO49865.1|,gi|223538703|gb|EEF40304.1|,gi|157328261|emb|CAO17739.1|,gi|224285895|gb|ACN40661.1|,gi|20413|emb|CAA47635.1|,gi|214003725|gb|ACJ60905.1|,gi|134035496|gb|ABO47736.1|,gi|56481443|gb|AAV92352.1|,gi|134035502|gb|ABO47739.1|,gi|153799903|gb|ABS50670.1|,gi|525332|gb|AAA79910.1|,gi|6723478|emb|CAB66336.1|,gi|161334798|gb|ABX57816.1|
			49 552,7	15	16	26	0.402	LSVDYGK	R	K	0.771	36.5	47.6	-11.1	gi|223550711|gb|EEF52197.1|,gi|157355995|emb|CAO49865.1|,gi|223538703|gb|EEF40304.1|,gi|157328261|emb|CAO17739.1|,gi|224285895|gb|ACN40661.1|,gi|20413|emb|CAA47635.1|,gi|214003725|gb|ACJ60905.1|,gi|134035496|gb|ABO47736.1|,gi|56481443|gb|AAV92352.1|,gi|134035502|gb|ABO47739.1|,gi|153799903|gb|ABS50670.1|,gi|525332|gb|AAA79910.1|,gi|6723478|emb|CAB66336.1|,gi|161334798|gb|ABX57816.1|
			49 552,7	15	16	26	0.402	LVSQVISSLTASLR	R	F	0.95	105	47.1	57.9	gi|223550711|gb|EEF52197.1|,gi|157355995|emb|CAO49865.1|,gi|223538703|gb|EEF40304.1|,gi|157328261|emb|CAO17739.1|,gi|224285895|gb|ACN40661.1|,gi|20413|emb|CAA47635.1|,gi|214003725|gb|ACJ60905.1|,gi|134035496|gb|ABO47736.1|,gi|56481443|gb|AAV92352.1|,gi|134035502|gb|ABO47739.1|,gi|153799903|gb|ABS50670.1|,gi|525332|gb|AAA79910.1|,gi|6723478|emb|CAB66336.1|,gi|161334798|gb|ABX57816.1|
			49 552,7	15	16	26	0.402	QLFHPEQLISGK	R	E	0.943	44.8	47	-2.2	gi|223550711|gb|EEF52197.1|,gi|157355995|emb|CAO49865.1|,gi|223538703|gb|EEF40304.1|,gi|157328261|emb|CAO17739.1|,gi|224285895|gb|ACN40661.1|,gi|20413|emb|CAA47635.1|,gi|214003725|gb|ACJ60905.1|,gi|134035496|gb|ABO47736.1|,gi|56481443|gb|AAV92352.1|,gi|134035502|gb|ABO47739.1|,gi|153799903|gb|ABS50670.1|,gi|525332|gb|AAA79910.1|,gi|6723478|emb|CAB66336.1|,gi|161334798|gb|ABX57816.1|
			49 552,7	15	16	26	0.402	SLDIERPTYTNLNR	R	L	0.753	31.5	46.7	-15.2	gi|223550711|gb|EEF52197.1|,gi|157355995|emb|CAO49865.1|,gi|223538703|gb|EEF40304.1|,gi|157328261|emb|CAO17739.1|,gi|224285895|gb|ACN40661.1|,gi|20413|emb|CAA47635.1|,gi|214003725|gb|ACJ60905.1|,gi|134035496|gb|ABO47736.1|,gi|56481443|gb|AAV92352.1|,gi|134035502|gb|ABO47739.1|,gi|153799903|gb|ABS50670.1|,gi|525332|gb|AAA79910.1|,gi|6723478|emb|CAB66336.1|,gi|161334798|gb|ABX57816.1|
			49 552,7	15	16	26	0.402	TIQFVDWCPTGFK	R	C	0.95	63	47	16	gi|223550711|gb|EEF52197.1|,gi|157355995|emb|CAO49865.1|,gi|223538703|gb|EEF40304.1|,gi|157328261|emb|CAO17739.1|,gi|224285895|gb|ACN40661.1|,gi|20413|emb|CAA47635.1|,gi|214003725|gb|ACJ60905.1|,gi|134035496|gb|ABO47736.1|,gi|56481443|gb|AAV92352.1|,gi|134035502|gb|ABO47739.1|,gi|153799903|gb|ABS50670.1|,gi|525332|gb|AAA79910.1|,gi|6723478|emb|CAB66336.1|,gi|161334798|gb|ABX57816.1|
			49 552,7	15	16	26	0.402	YMACCLMYR	K	G	0.923	42.9	47.1	-4.2	gi|223550711|gb|EEF52197.1|,gi|157355995|emb|CAO49865.1|,gi|223538703|gb|EEF40304.1|,gi|157328261|emb|CAO17739.1|,gi|224285895|gb|ACN40661.1|,gi|20413|emb|CAA47635.1|,gi|214003725|gb|ACJ60905.1|,gi|134035496|gb|ABO47736.1|,gi|56481443|gb|AAV92352.1|,gi|134035502|gb|ABO47739.1|,gi|153799903|gb|ABS50670.1|,gi|525332|gb|AAA79910.1|,gi|6723478|emb|CAB66336.1|,gi|161334798|gb|ABX57816.1|
12	1-deoxyxylulose 5-phosphate synthase [Chrysanthemum x morifolium]	gi|87299429|dbj|BAE79547.1|	71 701,7	7	8	9	0.112	DLLGK	R	N	0.926	29.7	51.3	-21.6	gi|21322715|emb|CAD22531.1|,gi|22797427|emb|CAD22155.2|,gi|154815951|emb|CAN89181.1|,gi|209360747|gb|ACI43010.1|
			71 701,7	7	8	9	0.112	GYDQVVHDVDLQK	R	L	0.95	73.6	49	24.6	gi|21322715|emb|CAD22531.1|,gi|22797427|emb|CAD22155.2|,gi|154815951|emb|CAN89181.1|,gi|209360747|gb|ACI43010.1|
			71 701,7	7	8	9	0.112	IIWDVGHQAYPHK	R	I	0.578	28.3	47.1	-18.8	gi|21322715|emb|CAD22531.1|,gi|22797427|emb|CAD22155.2|,gi|154815951|emb|CAN89181.1|,gi|209360747|gb|ACI43010.1|
			71 701,7	7	8	9	0.112	KTSGLAGFPK	R	R	0.748	36.1	48.3	-12.2	gi|21322715|emb|CAD22531.1|,gi|22797427|emb|CAD22155.2|,gi|154815951|emb|CAN89181.1|,gi|209360747|gb|ACI43010.1|
			71 701,7	7	8	9	0.112	NLSTQDLEQLAAELR	K	V	0.95	107	46.7	60.3
			71 701,7	7	8	9	0.112	TSGLAGFPK	K	R	0.95	54	48.7	5.3	gi|21322715|emb|CAD22531.1|,gi|22797427|emb|CAD22155.2|,gi|154815951|emb|CAN89181.1|,gi|209360747|gb|ACI43010.1|
			71 701,7	7	8	9	0.112	VVAIHAAMGGGTGLNYFQK	K	K	0.76	31.5	46.8	-15.3
13	inorganic pyrophosphatase, putative [Ricinus communis]	gi|223542522|gb|EEF44062.1|	33 895,5	4	4	7	0.161	EEGQPETLDYR	R	V	0.835	38.4	47.5	-9.1
			33 895,5	4	4	7	0.161	FGLGNKAANK	K	D	0.95	68.9	48.3	20.6
			33 895,5	4	4	7	0.161	HFPGTLTAIR	K	D	0.697	34.1	47.2	-13.1	gi|116779155|gb|ABK21162.1|,gi|116779857|gb|ABK21452.1|,gi|194701440|gb|ACF84804.1|,gi|195610706|gb|ACG27183.1|
			33 895,5	4	4	7	0.161	VKPLGALAMIDEGELDWK	K	I	0.95	41.4	46.7	-5.3
14	Pre-mRNA-splicing factor SLU7-A [Arabidopsis lyrata subsp. lyrata]	gi|15912281|gb|AAL08274.1|,gi|27754341|gb|AAO22622.1|	61 961,8	3	3	5	0.0486	ATASVAFK	M	S	0.95	40.8	48.3	-7.5	gi|225433138|ref|XP_002285201.1|
			61 961,8	3	3	5	0.0486	FYLGDNQYR	K	N	0.95	59.7	47.7	12
			61 961,8	3	3	5	0.0486	NSGQALEFK	R	Q	0.95	75.7	49	26.7
15	-
16	alcohol dehydrogenase	gi|445589|prf||1909341A	34 407,4	7	7	13	0.211	FGVNEFVNPK	K	D	0.95	67.9	47.6	20.3	gi|9758553|dbj|BAB09054.1|,gi|1762912|gb|AAB39597.1|,gi|1143388|emb|CAA57973.1|,gi|1498024|gb|AAB06322.1|
			34 407,4	7	7	13	0.211	GQTPLFPR	K	I	0.865	40.9	48.4	-7.5	gi|6684360|gb|AAF23542.1|AF110444_1,gi|6684371|gb|AAF23553.1|AF110455_1,gi|6684361|gb|AAF23543.1|AF110445_1,gi|6684370|gb|AAF23552.1|AF110454_1
			34 407,4	7	7	13	0.211	GTFYGNYKPR	K	T	0.95	56.7	47.6	9.1
			34 407,4	7	7	13	0.211	INPAAPLDK	K	V	0.033	23.2	47.4	-24.2	gi|54306358|gb|AAV33366.1|
			34 407,4	7	7	13	0.211	SEESNMCELLR	K	I	0.95	66	47.1	18.9
			34 407,4	7	7	13	0.211	TAPINFLNER	K	T	0.95	58.4	47.8	10.6
			34 407,4	7	7	13	0.211	YMSGELEVDK	K	F	0.95	60.6	49	11.6
17	enolase [Glycine max]	gi|42521309|gb|AAS18240.1|	47 701,9	13	15	25	0.358	AAVPSGASTGIYEALELR	R	D	0.95	116	46.8	69.2	gi|9581744|emb|CAC00532.1|
			47 701,9	13	15	25	0.358	ACNALLLK	K	V	0.95	68.5	48.2	20.3	gi|9581744|emb|CAC00532.1|
			47 701,9	13	15	25	0.358	AGWGVMASHR	K	S	0.95	59	47.7	11.3	gi|9581744|emb|CAC00532.1|
			47 701,9	13	15	25	0.358	DGGSDYLGK	R	G	0.95	57.7	47.2	10.5	gi|9581744|emb|CAC00532.1|
			47 701,9	13	15	25	0.358	HIANIAGNK	K	K	0.002	22.6	48.2	-25.6
			47 701,9	13	15	25	0.358	LAMQEFMVLPVGASSFK	K	E	0.95	94.9	46.4	48.5
			47 701,9	13	15	25	0.358	MGVEVYHNLK	K	S	0.95	48.3	47.9	0.4
			47 701,9	13	15	25	0.358	QIFDSR	R	G	0.055	30.1	49.7	-19.6	gi|9581744|emb|CAC00532.1|
			47 701,9	13	15	25	0.358	SGETEDTFIADLSVGLATGQIK	R	T	0.459	31.2	49.8	-18.6	gi|9581744|emb|CAC00532.1|
			47 701,9	13	15	25	0.358	TPVEPY	R	-	0.614	30.2	49	-18.8
			47 701,9	13	15	25	0.358	TYDLNFK	K	E	0.331	33.4	47.7	-14.3
			47 701,9	13	15	25	0.358	VNQIGSVTESIEAVR	K	M	0.95	96.2	47.3	48.9
			47 701,9	13	15	25	0.358	YGQDAINVGDEGGFAPNIQENK	K	E	0.947	38.2	45.6	-7.4
18	enolase [Glycine max]	gi|42521309|gb|AAS18240.1|	47 701,9	10	13	15	0.264	AAVPSGASTGIYEALELR	R	D	0.95	90.4	46.8	43.6	gi|9581744|emb|CAC00532.1|
			47 701,9	10	13	15	0.264	ACNALLLK	K	V	0.95	68.4	48.2	20.2	gi|9581744|emb|CAC00532.1|
			47 701,9	10	13	15	0.264	DGGSDYLGK	R	G	0.95	61.4	47.2	14.2	gi|9581744|emb|CAC00532.1|
			47 701,9	10	13	15	0.264	HIANIAGNK	K	K	0.95	56.1	48.2	7.9
			47 701,9	10	13	15	0.264	LAMQEFMVLPVGASSFK	K	E	0.95	81.9	46.4	35.5
			47 701,9	10	13	15	0.264	QIFDSR	R	G	0.024	22.3	49.7	-27.4	gi|9581744|emb|CAC00532.1|
			47 701,9	10	13	15	0.264	TPVEPY	R	-	0.515	27.5	49	-21.5
			47 701,9	10	13	15	0.264	TYDLNFK	K	E	0.328	29.9	47.7	-17.8
			47 701,9	10	13	15	0.264	VNQIGSVTESIEAVR	K	M	0.95	83.3	47.3	36
			47 701,9	10	13	15	0.264	YGQDAINVGDEGGFAPNIQENK	K	E	0.853	32.9	45.6	-12.7
19	26S proteasome regulatory particle triple-A ATPase subunit1 [Oryza sativa Japonica Group]	gi|11094190|dbj|BAB17624.1|,gi|125541384|gb|EAY87779.1|,gi|125596332|gb|EAZ36112.1|,gi|148910381|gb|ABR18268.1|,gi|194700610|gb|ACF84389.1|	46 667,0	4	4	4	0.125	FVVGLGDK	K	V	0.214	26.2	48.8	-22.6
			46 667,0	4	4	4	0.125	SVCTEAGMYAIR	R	A	0.692	35.2	49.8	-14.6
			46 667,0	4	4	4	0.125	TYGLGPYSTSIK	K	K	0.87	38.7	47.5	-8.8
			46 667,0	4	4	4	0.125	VIGSELVQK	R	Y	0.939	44.5	48	-3.5
			46 667,0	4	4	4	0.125	VSPTDIEEGMR	K	V	0.608	31.4	47.6	-16.2
20	S-adenosylmethionine synthetase [Phaseolus lunatus]	gi|18157331|dbj|BAB83761.1|	43 041,9	17	24	58	0.536	AETFLFTSESVNEGHPDK	M	L	0.95	122	47.5	74.5	gi|118485932|gb|ABK94811.1|,gi|140055593|gb|ABO80948.1|,gi|118487961|gb|ABK95802.1|,gi|222852116|gb|EEE89663.1|
			43 041,9	17	24	58	0.536	EDPDFTWEVVKPLK	R	W	0.95	47.5	46.7	0.8	gi|609223|emb|CAA57580.1|
			43 041,9	17	24	58	0.536	EHVIKPVIPEK	K	Y	0.907	38.8	47.8	-9	gi|609225|emb|CAA57581.1|,gi|118485932|gb|ABK94811.1|,gi|222852116|gb|EEE89663.1|,gi|11992267|gb|AAG42490.1|,gi|166872|gb|AAA32868.1|,gi|145049666|gb|ABP35525.1|,gi|140055593|gb|ABO80948.1|,gi|157350251|emb|CAO40189.1|,gi|609223|emb|CAA57580.1|,gi|118487961|gb|ABK95802.1|,gi|9972389|gb|AAG10639.1|AC022521_17,gi|71000465|dbj|BAE07180.1|
			43 041,9	17	24	58	0.536	EILKIVK	K	E	0.089	31.3	47.4	-16.1	gi|14600068|gb|AAK71233.1|,gi|118485932|gb|ABK94811.1|,gi|222852116|gb|EEE89663.1|,gi|56130947|gb|AAV80205.1|,gi|166872|gb|AAA32868.1|,gi|145049666|gb|ABP35525.1|,gi|147770313|emb|CAN66990.1|,gi|14600072|gb|AAK71235.1|,gi|140055593|gb|ABO80948.1|,gi|157350251|emb|CAO40189.1|,gi|609223|emb|CAA57580.1|,gi|118487961|gb|ABK95802.1|,gi|9972389|gb|AAG10639.1|AC022521_17,gi|71000465|dbj|BAE07180.1|,gi|1…
			43 041,9	17	24	58	0.536	ENFDFRPGMISINLDLK	K	R	0.882	36.1	46.4	-10.3	gi|11992267|gb|AAG42490.1|
			43 041,9	17	24	58	0.536	FVIGGPHGDAGLTGR	R	K	0.95	78.1	47.1	31	gi|14600068|gb|AAK71233.1|,gi|118485932|gb|ABK94811.1|,gi|222852116|gb|EEE89663.1|,gi|11992267|gb|AAG42490.1|,gi|56130947|gb|AAV80205.1|,gi|166872|gb|AAA32868.1|,gi|145049666|gb|ABP35525.1|,gi|14600072|gb|AAK71235.1|,gi|140055593|gb|ABO80948.1|,gi|157350251|emb|CAO40189.1|,gi|609223|emb|CAA57580.1|,gi|118487961|gb|ABK95802.1|,gi|9972389|gb|AAG10639.1|AC022521_17,gi|71000465|dbj|BAE07180.1|,gi|127…
			43 041,9	17	24	58	0.536	GAMVPVR	K	V	0	23.4	48.3	-24.9
			43 041,9	17	24	58	0.536	IIIDTYGGWGAHGGGAFSGK	K	D	0.95	60.5	46.2	14.3	gi|14600068|gb|AAK71233.1|,gi|609225|emb|CAA57581.1|,gi|118485932|gb|ABK94811.1|,gi|222852116|gb|EEE89663.1|,gi|11992267|gb|AAG42490.1|,gi|56130947|gb|AAV80205.1|,gi|166872|gb|AAA32868.1|,gi|145049666|gb|ABP35525.1|,gi|14600072|gb|AAK71235.1|,gi|140055593|gb|ABO80948.1|,gi|157350251|emb|CAO40189.1|,gi|118487961|gb|ABK95802.1|,gi|609223|emb|CAA57580.1|,gi|9972389|gb|AAG10639.1|AC022521_17,gi|71000…
			43 041,9	17	24	58	0.536	IPDKEILK	K	I	0.95	45.2	47.4	-2.2	gi|157350251|emb|CAO40189.1|,gi|71000465|dbj|BAE07180.1|,gi|145049666|gb|ABP35525.1|
			43 041,9	17	24	58	0.536	LCDQISDAVLDACLEQDPESK	K	V	0.95	81	49.4	31.6	gi|609225|emb|CAA57581.1|
			43 041,9	17	24	58	0.536	NIGFISNDVGLDADNCK	R	V	0.95	130	46.6	83.4
			43 041,9	17	24	58	0.536	SGAYIVR	R	Q	0.546	38.3	49.7	-11.4	gi|14600068|gb|AAK71233.1|,gi|609225|emb|CAA57581.1|,gi|118485932|gb|ABK94811.1|,gi|222852116|gb|EEE89663.1|,gi|11992267|gb|AAG42490.1|,gi|56130947|gb|AAV80205.1|,gi|166872|gb|AAA32868.1|,gi|14600072|gb|AAK71235.1|,gi|157350251|emb|CAO40189.1|,gi|118487961|gb|ABK95802.1|,gi|9972389|gb|AAG10639.1|AC022521_17,gi|71000465|dbj|BAE07180.1|,gi|127045|sp|P17562.1|METK2_ARATH
			43 041,9	17	24	58	0.536	SIVASELAR	K	R	0.95	66.6	48.6	18
			43 041,9	17	24	58	0.536	TAAYGHFGR	K	E	0.95	58.1	48.2	9.9	gi|14600068|gb|AAK71233.1|,gi|118485932|gb|ABK94811.1|,gi|222852116|gb|EEE89663.1|,gi|11992267|gb|AAG42490.1|,gi|56130947|gb|AAV80205.1|,gi|166872|gb|AAA32868.1|,gi|145049666|gb|ABP35525.1|,gi|14600072|gb|AAK71235.1|,gi|140055593|gb|ABO80948.1|,gi|157350251|emb|CAO40189.1|,gi|609223|emb|CAA57580.1|,gi|118487961|gb|ABK95802.1|,gi|9972389|gb|AAG10639.1|AC022521_17,gi|71000465|dbj|BAE07180.1|,gi|127…
			43 041,9	17	24	58	0.536	TIFHLNPSGR	K	F	0.906	42	47.2	-5.2	gi|14600068|gb|AAK71233.1|,gi|609225|emb|CAA57581.1|,gi|118485932|gb|ABK94811.1|,gi|222852116|gb|EEE89663.1|,gi|11992267|gb|AAG42490.1|,gi|56130947|gb|AAV80205.1|,gi|166872|gb|AAA32868.1|,gi|145049666|gb|ABP35525.1|,gi|14600072|gb|AAK71235.1|,gi|140055593|gb|ABO80948.1|,gi|157350251|emb|CAO40189.1|,gi|118487961|gb|ABK95802.1|,gi|9972389|gb|AAG10639.1|AC022521_17,gi|71000465|dbj|BAE07180.1|,gi|127…
			43 041,9	17	24	58	0.536	TNLVMVFGEITTK	K	A	0.95	82.6	47.1	35.5	gi|609223|emb|CAA57580.1|
			43 041,9	17	24	58	0.536	TQVTVEYYNDK	K	G	0.95	77.8	47.2	30.6	gi|609225|emb|CAA57581.1|,gi|9972389|gb|AAG10639.1|AC022521_17,gi|166872|gb|AAA32868.1|
21	methionine synthase [Glycine max]	gi|33325957|gb|AAQ08403.1|	84 266,4	5	5	5	0.0852	ASHIVGYPR	M	M	0.922	45.1	47.5	-2.4
			84 266,4	5	5	5	0.0852	IVEVNALAK	K	A	0.95	69.4	47.5	21.9
			84 266,4	5	5	5	0.0852	LVVSTSSSLLHTAVDLVNETK	K	L	0.95	44.4	45.7	-1.3
			84 266,4	5	5	5	0.0852	SFSLLSLLPK	K	V	0.054	23.3	50.4	-27.1
			84 266,4	5	5	5	0.0852	YTEVKPALTNMVAAAK	K	L	0.95	64.8	46.6	18.2
22	NADPH-specific isocitrate dehydrogenase	gi|169989|gb|AAA33978.1|,gi|1708401|sp|Q06197.2|IDHC_SOYBN	49 124,2	3	3	4	0.093	GGETSTNSIASIFAWTR	K	G	0.95	92.3	46.4	45.9
			49 124,2	3	3	4	0.093	LEAACIGVVEAGK	K	M	0.95	82.9	47.5	35.4
			49 124,2	3	3	4	0.093	LILPFLELDIK	K	Y	0.95	53.6	47.1	6.5

## Sheet: Apoplastic proteins
Spot Nbr	Protein name	Protein accession numbers	Protein molecular weight (Da)	Number of unique peptides	Number of unique spectra	Number of total spectra	Percentage sequence coverage	Peptide sequence	Previous amino acid	Next amino acid	Best Peptide identification probability	Best Mascot Ion score	Best Mascot Identity score	Ion-Identity score	Other Proteins
1	-
2	-
3	fructokinase [Arachis hypogaea]	gi|194466127|gb|ACF74294.1|	20 047,7	4	5	6	0.304	APGGAPANVAIAVAR	K	L	0.95	87.8	47.4	40.4
			20 047,7	4	5	6	0.304	LGDDEFGHMLAGILK	K	E	0.95	47.1	46.8	0.3	gi|147820522|emb|CAN67659.1|
			20 047,7	4	5	6	0.304	NPSADMLLKPEELNLELIR	R	S	0.95	55.8	49.7	6.1	gi|147820522|emb|CAN67659.1|
			20 047,7	4	5	6	0.304	TALAFVTLR	R	A	0.95	70.8	48.4	22.4	gi|147820522|emb|CAN67659.1|,gi|162689639|gb|EDQ76010.1|,gi|162669611|gb|EDQ56195.1|
4	pathogenesis-related protein 1 (PvPR1) [Phaseolus vulgaris]	gi|21044|emb|CAA43637.1|	16 511,4	10	13	36	0.647	AVEAYLLANP	K	-	0.616	32.7	48.1	-15.4
			16 511,4	10	13	36	0.647	DADTIFPK	K	A	0.932	45.4	48.2	-2.8
			16 511,4	10	13	36	0.647	GDAPPNEDELK	K	A	0.95	54.8	48.6	6.2	gi|21048|emb|CAA43636.1|
			16 511,4	10	13	36	0.647	GVFTFEDQTTSPVAPATLYK	M	A	0.95	67	46.1	20.9
			16 511,4	10	13	36	0.647	ISFVEDGETK	K	F	0.95	56.2	47.3	8.9	gi|21048|emb|CAA43636.1|
			16 511,4	10	13	36	0.647	KISFVEDGETK	K	F	0.95	76.3	47.4	28.9	gi|21048|emb|CAA43636.1|
			16 511,4	10	13	36	0.647	LSDGPNGGSLIK	K	L	0.95	78.2	47.4	30.8
			16 511,4	10	13	36	0.647	LSITYHSK	K	G	0.909	42.9	48.2	-5.3
			16 511,4	10	13	36	0.647	SDSLFK	K	A	0.822	36.5	46.8	-10.3
			16 511,4	10	13	36	0.647	SVEIVEGNGGPGTIK	K	K	0.95	98.8	47.3	51.5	gi|21048|emb|CAA43636.1|
5	-
6	triose-phosphate isomerase [Phaseolus vulgaris var. nanus]	gi|57283985|emb|CAI43251.1|	27 180,5	3	3	3	0.185	QILQETNEFVGDK	R	V	0.95	74.9	47.3	27.6
			27 180,5	3	3	3	0.185	VIACIGETLEQR	K	E	0.95	78.1	47.4	30.7
			27 180,5	3	3	3	0.185	VPGEDVVEVVVSPPFVFIPTVK	K	T	0.95	57.3	45.5	11.8
7	beta xylosidase [Fragaria x ananassa]	gi|86553064|gb|AAS17751.2|	83 468,2	2	2	2	0.0479	AGLDLDCGPFLAIHTEGAIK	K	A	0.748	28.5	45.9	-17.4
			83 468,2	2	2	2	0.0479	YAASYVKGLQGDGAGNR	K	L	0.95	115	46.9	68.1
8	-
9	-
10	pectinacetylesterase precursor [Vigna radiata var. radiata]	gi|1431629|emb|CAA67728.1|	43 804,9	5	5	9	0.11	AFGAVGNSPSK	R	G	0.95	58.2	48.1	10.1
			43 804,9	5	5	9	0.11	CLADAGYFINVK	K	D	0.95	98.8	47.4	51.4
			43 804,9	5	5	9	0.11	KMDTQLSFSGFFSNSK	K	K	0.741	41.5	46.6	-5.1
			43 804,9	5	5	9	0.11	MDTQLSFSGFFSNSK	K	K	0.95	80.5	46.6	33.9
			43 804,9	5	5	9	0.11	TDFLR	R	A	0.636	33.7	47.8	-14.1
11	PREDICTED: hypothetical protein [Vitis vinifera]/serine hydroxymethyltransferase, putative [Ricinus communis]	gi|225433510|ref|XP_002266276.1|/XP_002522806.1	51 889,9	5	5	7	0.125	AGMIFYR	R	K	0.95	53.7	48.6	5.1	gi|217074304|gb|ACJ85512.1|
			51 889,9	5	5	7	0.125	IGAPAMTSR	R	G	0.95	64.4	48.7	15.7	gi|226455940|gb|EEH53242.1|,gi|226516605|gb|ACO62599.1|
			51 889,9	5	5	7	0.125	LCDLCNITVNK	K	N	0.95	70.5	47.7	22.8
			51 889,9	5	5	7	0.125	NAVFGDSSALAPGGVR	K	I	0.812	35	47.5	-12.5
			51 889,9	5	5	7	0.125	YYGGNEFIDEIENLCR	R	S	0.95	94.9	46.3	48.6
12	serine carboxypeptidase, putative [Ricinus communis]	gi|222856613|gb|EEE94160.1|	50 034,7	2	2	2	0.0411	IPVTATR	R	Y	0.95	42	47.4	-5.4
			50 034,7	2	2	2	0.0411	IWVYSGDTDGR	R	I	0.95	68.2	47.4	20.8
13	PREDICTED: hypothetical protein [Vitis vinifera] serine hydroxymethyltransferase [Gossypium hirsutum]	gi|225433510|ref|XP_002266276.1|	51 889,9	6	6	9	0.13	AGMIFYR	R	K	0.95	53.6	48.6	5	gi|217074304|gb|ACJ85512.1|
			51 889,9	6	6	9	0.13	ALDFRPK	K	L	0.361	32.1	48.8	-16.7
			51 889,9	6	6	9	0.13	IGAPAMTSR	R	G	0.95	69.8	48.7	21.1	gi|226455940|gb|EEH53242.1|,gi|226516605|gb|ACO62599.1|
			51 889,9	6	6	9	0.13	LCDLCNITVNK	K	N	0.95	77.1	47.7	29.4
			51 889,9	6	6	9	0.13	LIICGGSAYPR	K	D	0.95	63.8	51	12.8	gi|217074304|gb|ACJ85512.1|
			51 889,9	6	6	9	0.13	YYGGNEFIDEIENLCR	R	S	0.95	78.7	46.3	32.4
14	fructose-1,6-bisphosphate aldolase [Pisum sativum]	gi|927505|emb|CAA61947.1|	38 473,4	3	3	4	0.106	ANSEATLGTYK	K	G	0.921	44.1	48.8	-4.7
			38 473,4	3	3	4	0.106	GILAADESTGTIGK	K	R	0.95	84.4	47.5	36.9
			38 473,4	3	3	4	0.106	LSSINVENVESNR	R	Q	0.95	84.7	47.9	36.8

## Sheet: Phosphorylated proteins
Spot Nbr	Protein name	Protein accession numbers	Protein molecular weight (Da)	Protein pI	unique peptides	Total number of peptide	Number of shared peptide	Number of discriminant peptide	Percentage sequence coverage	Peptide sequence	Previous amino acid	Next amino acid	Best Mascot Ion score	Best Mascot Identity score	Mascot Ion - Idnetity score	Other Proteins
1	Ser/Thr specific protein phosphatase 2A A regulatory subunit beta isoform [Medicago sativa subsp. x varia]	gi|11094367	65161.6	x	5	5	2	3	0.0988	FFASQALQSSDQVK	R	M	71.8	39	32.8
			65161.6	x	5	5	2	3	0.0988	LLAVEGCAALGK	R	L	80.6	38	42.6	gi|255576493
			65161.6	x	5	5	2	3	0.0988	NEDIQLR	K	L	62.3	36.4	25.9
			65161.6	x	5	5	2	3	0.0988	SALASVIMGMAPVLGK	R	D	69.4	36.1	33.3	gi|255576493
			65161.6	x	5	5	2	3	0.0988	TELVPAYVR	K	L	26.5	37.6	-11.1
2	pyruvate kinase [Lactuca sativa]	gi|154816302,gi|169705,gi|2497539	56174.9	x	5	5	5	0	0.112	ADALMLSGESAMGQYPEK	R	A	56.9	40.2	16.7	gi|224111090
			56174.9	x	5	5	5	0	0.112	AEVADVSEAVR	R	Q	71.3	38.5	32.8	gi|34393488,gi|125599331,gi|297737136,gi|242043118,gi|115470887,gi|225432854,gi|224111090,gi|218199187,gi|50508346
			56174.9	x	5	5	5	0	0.112	CTDPGLLLPR	R	A	77.8	36.7	41.1	gi|34393488,gi|125599331,gi|297737136,gi|242043118,gi|115470887,gi|225432854,gi|218199187,gi|50508346
			56174.9	x	5	5	5	0	0.112	IESIDSLK	K	N	47.2	38.9	8.3	gi|34393488,gi|125599331,gi|297737136,gi|242043118,gi|115470887,gi|225432854,gi|224111090,gi|218199187,gi|50508346
			56174.9	x	5	5	5	0	0.112	NAMLPTISSK	R	D	55.5	37.9	17.6	gi|34393488,gi|125599331,gi|297737136,gi|242043118,gi|115470887,gi|225432854,gi|224111090,gi|218199187,gi|50508346
3	branched-chain amino acid aminotransferase, putative [Ricinus communis	gi|255635824	45159.9	x	6	6	0	6	0.158	GTILPGITR	K	K	43.3	35.2	8.1
			45159.9	x	6	6	0	6	0.158	GYSDVLYLDCVHK	K	R	65.2	39.9	25.3
			45159.9	x	6	6	0	6	0.158	KSIIDVAR	R	S	54.2	36.5	17.7
			45159.9	x	6	6	0	6	0.158	MCMPSPTVEQFVEAVK	R	E	76.5	41.3	35.2
			45159.9	x	6	6	0	6	0.158	SQGFQVEER	R	L	61.2	38.6	22.6
			45159.9	x	6	6	0	6	0.158	TIGNYAAVLK	K	A	55.7	35.3	20.4
4	glucose-6-phosphate isomerase [Zea mays]	gi|225459126,gi|270252631	68403.5	x	10	10	3	7	0.172	AAGEVLALQK	K	R	61.7	36.4	25.3
			68403.5	x	10	10	3	7	0.172	ALIAEGSCGSPR	R	S	67.2	39.4	27.8
			68403.5	x	10	10	3	7	0.172	DMVILPYK	K	D	52.7	36.5	16.2
			68403.5	x	10	10	3	7	0.172	EFDLDGNR	K	V	43.1	36.8	6.3	gi|255545916
			68403.5	x	10	10	3	7	0.172	EMLAGASLMDEANR	R	T	69.6	39.1	30.5
			68403.5	x	10	10	3	7	0.172	FPMFDWVGGR	R	T	49.8	39.1	10.7
			68403.5	x	10	10	3	7	0.172	GSTDQHAYIQQLR	K	E	40.7	38.5	2.2	gi|255545916
			68403.5	x	10	10	3	7	0.172	IEGWLAR	R	F	46.4	35.4	11
			68403.5	x	10	10	3	7	0.172	MVGHYWLR	R	S	43.2	38.6	4.6	gi|255545916
			68403.5	x	10	10	3	7	0.172	QGVAITQENSLLDNTAR	K	I	87.7	37.1	50.6
5	actin [Phaseolus acutifolius]	gi|33355923	33121.3	x	2	13	12	1	0.564	AGFAGDDAPR	K	A	64	38.2	25.8	gi|5726016,gi|255636850,gi|217072994
			33121.3	x	2	13	12	1	0.564	AVFPSIVGR	R	P	51.4	36.3	15.1	gi|5726016,gi|255636850
			33121.3	x	2	13	12	1	0.564	AVFPSIVGRPR	R	H	49.5	33.5	16	gi|255636850
			33121.3	x	2	13	12	1	0.564	CDVDIR	K	K	40	37.6	2.4	gi|227069385,gi|6103623,gi|5726016,gi|224088196,gi|224284305,gi|255636850,gi|255579745,gi|217072994,gi|255635153,gi|217072384,gi|218533930
			33121.3	x	2	13	12	1	0.564	CPEVLFQPSMIGMEAAGIHETTYNSIMK	R	C	27.8	40.2	-12.4	gi|224088196,gi|255579745
			33121.3	x	2	13	12	1	0.564	DAYVGDEAQSK	K	R	49.1	39.6	9.5	gi|5726016,gi|255636850,gi|217072994
			33121.3	x	2	13	12	1	0.564	DAYVGDEAQSKR	K	G	49.6	39.3	10.3	gi|5726016,gi|255636850,gi|217072994
			33121.3	x	2	13	12	1	0.564	GYSFTTSAER	R	E	52.1	39.1	13	gi|255636850
			33121.3	x	2	13	12	1	0.564	HTGVMVGMGQK	R	D	31.8	40.4	-8.6	gi|227069385,gi|6103623,gi|5726016,gi|224088196,gi|224284305,gi|255636850,gi|255579745,gi|217072994,gi|255635153,gi|217072384,gi|218533930
			33121.3	x	2	13	12	1	0.564	LAYIALDYEQELETAR	K	T	54.4	39	15.4
			33121.3	x	2	13	12	1	0.564	TTGIVLDSGDGVSHTVPIYEGYALPHAILR	R	L	88.1	35.3	52.8	gi|255636850,gi|217072994
			33121.3	x	2	13	12	1	0.564	VAPEEHPVLLTEAPLNPK	R	A	55.4	38.1	17.3	gi|255636850,gi|217072994
			33121.3	x	2	13	12	1	0.564	YPIEHGIVSNWDDMEK	K	I	47.5	40.8	6.7	gi|227069385,gi|6103623,gi|224088196,gi|224284305,gi|255636850,gi|255579745,gi|217072994,gi|255635153,gi|217072384,gi|218533930
6	dehydrin [Phaseolus vulgaris]	gi|1326161	22955.6	x	9	9	0	9	0.495	AEETQNKYETAESSEVEVQDR	M	G	35.1	40.5	-5.4
			22955.6	x	9	9	0	9	0.495	EDTSVPVEK	K	V	48.7	38.4	10.3
			22955.6	x	9	9	0	9	0.495	EEEKPQEEVIVTEFEK	K	I	40.6	39.4	1.2
			22955.6	x	9	9	0	9	0.495	GVFDFLGK	R	K	36.2	39.4	-3.2
			22955.6	x	9	9	0	9	0.495	HSLLEK	K	L	27.4	32.5	-5.1
			22955.6	x	9	9	0	9	0.495	IEGYHKEDTSVPVEK	K	V	73.1	39.1	34
			22955.6	x	9	9	0	9	0.495	KSEEAAAPPPPPPAATSSEHEGEAK	K	E	80.6	39.7	40.9
			22955.6	x	9	9	0	9	0.495	SEEAAAPPPPPPAATSSEHEGEAK	K	E	53.5	40.1	13.4
			22955.6	x	9	9	0	9	0.495	VEVVESEEK	K	K	57.4	41.2	16.2
7	dehydrin [Phaseolus vulgaris]	gi|1326161	22955.6	x	6	6	0	6	0.312	AEETQNKYETAESSEVEVQDR	M	G	96.2	40.5	55.7
			22955.6	x	6	6	0	6	0.312	GVFDFLGK	R	K	42.6	39.4	3.2
			22955.6	x	6	6	0	6	0.312	KSEEAAAPPPPPPAATSSEHEGEAK	K	E	37	39.8	-2.8
			22955.6	x	6	6	0	6	0.312	SEEAAAPPPPPPAATSSEHEGEAK	K	E	52.7	40.5	12.2
			22955.6	x	6	6	0	6	0.312	VEVVESEEK	K	K	57.6	37.8	19.8
			22955.6	x	6	6	0	6	0.312	YETAESSEVEVQDR	K	G	78.1	39.4	38.7
8	lactoylglutathione lyase, putative / glyoxalase I, putative [Arabidopsis thaliana]	gi|224104697,gi|255630246,gi|75267898	20830.4	x	5	5	0	5	0.277	ATIELTHNWGTESDPEFK	K	Y	82.1	40.1	42
			20830.4	x	5	5	0	5	0.277	GYIMQQTMFR	K	I	48.2	39.6	8.6
			20830.4	x	5	5	0	5	0.277	LDFPEMK	R	F	34.9	35.6	-0.7
			20830.4	x	5	5	0	5	0.277	VLGMSLLK	R	R	32.9	34.2	-1.3
			20830.4	x	5	5	0	5	0.277	VSLDFYSR	K	V	48	36.1	11.9
9	dehydrin [Phaseolus vulgaris]	gi|1326161	22955.6	x	1	1	0	1	0.104	AEETQNKYETAESSEVEVQDR	M	G	95	40.6	54.4
10	dehydrin [Phaseolus vulgaris]	gi|1326161	22955.6	x	1	1	0	1	0.104	AEETQNKYETAESSEVEVQDR	M	G	53.8	40.5	13.3
